# Supplementary material for: Exploring Cyberaggression and Mental Health Consequences among Adults: An Italian Nationwide Cross-Sectional Study
Source: Int J Environ Res Public Health. 2023 Feb 12;20(4):3224. doi: 10.3390/ijerph20043224 (PMC9958796; doi:10.3390/ijerph20043224)
Supplement: Supplementary file 1 [file ijerph-20-03224-s001.zip]

Archive with 1 entries (1 files):
- ijerph-2195223-supplementary.pdf
